# Supplementary material for: A Boy with a Novel Variant in TCF20: An Expanded Phenotype and a Brief Review of the Literature
Source: Children (Basel). 2025 Nov 14;12(11):1543. doi: 10.3390/children12111543 (PMC12651428; doi:10.3390/children12111543)
Supplement: Supplementary file 1 [file children-12-01543-s001.zip]

Archive with 1 entries (1 files):
- children-3947239-supplementary.pdf
